# Supplementary material for: Optimizing genomic language models for promoter prediction: a comparative study of tokenization and cross-species learning
Source: NAR Genom Bioinform. 2026 Mar 12;8(1):lqag025. doi: 10.1093/nargab/lqag025 (PMC12980338; doi:10.1093/nargab/lqag025)
Supplement: lqag025_Supplemental_Files [file lqag025_supplemental_files.zip]

Archive with 2 entries (2 files):
- Suppl.pdf
- Table S3.xlsx
