# Supplementary material for: Optimizing genomic language models for promoter prediction: a comparative study of tokenization and cross-species learning
Source: NAR Genom Bioinform. 2026 Mar 12;8(1):lqag025. doi: 10.1093/nargab/lqag025 (PMC12980338; doi:10.1093/nargab/lqag025)
Supplement: lqag025_Supplemental_Files [file lqag025_supplemental_files.zip › Table S3.xlsx]

## Sheet: A. Tokenizers
Organism	Method	Model 1	Model 2	Original P-Value	Adj. P (FDR-BH)	Sig (FDR-BH)	Adj. P (Bonferroni)	Sig (Bonferroni)
celegans	random-non-promoter-fragments	bpe	kmer	0	0	TRUE	0	TRUE
celegans	random-non-promoter-fragments	wpc	kmer	0	0	TRUE	0	TRUE
celegans	random-non-promoter-fragments	wpc	kmer_non	0	0	TRUE	0	TRUE
celegans	random-non-promoter-fragments	kmer	kmer_non	0	0	TRUE	0	TRUE
celegans	random-non-promoter-fragments	bpe	kmer_non	2.62911e-08	5.6338e-08	TRUE	2.36619e-06	TRUE
celegans	random-non-promoter-fragments	bpe	wpc	0.00140101	0.00213713	TRUE	0.126091	FALSE
celegans	positive-promoter-shuffled	bpe	kmer	2.19158e-13	5.19058e-13	TRUE	1.97242e-11	TRUE
celegans	positive-promoter-shuffled	bpe	kmer_non	1.16298e-09	2.61671e-09	TRUE	1.04668e-07	TRUE
celegans	positive-promoter-shuffled	bpe	wpc	1.04077e-06	1.95145e-06	TRUE	9.36695e-05	TRUE
celegans	positive-promoter-shuffled	wpc	kmer	0.0138112	0.0188335	TRUE	1	FALSE
celegans	positive-promoter-shuffled	kmer	kmer_non	0.208426	0.243615	FALSE	1	FALSE
celegans	positive-promoter-shuffled	wpc	kmer_non	0.228246	0.263361	FALSE	1	FALSE
gallus	random-non-promoter-fragments	kmer	kmer_non	0	0	TRUE	0	TRUE
gallus	random-non-promoter-fragments	wpc	kmer	2.22045e-16	5.87765e-16	TRUE	1.9984e-14	TRUE
gallus	random-non-promoter-fragments	bpe	kmer	2.44249e-15	6.28069e-15	TRUE	2.19824e-13	TRUE
gallus	random-non-promoter-fragments	bpe	kmer_non	0.462196	0.51997	FALSE	1	FALSE
gallus	random-non-promoter-fragments	wpc	kmer_non	0.664922	0.704035	FALSE	1	FALSE
gallus	random-non-promoter-fragments	bpe	wpc	0.762509	0.788802	FALSE	1	FALSE
gallus	positive-promoter-shuffled	bpe	kmer	0	0	TRUE	0	TRUE
gallus	positive-promoter-shuffled	kmer	kmer_non	2.31371e-12	5.33932e-12	TRUE	2.08233e-10	TRUE
gallus	positive-promoter-shuffled	bpe	wpc	6.38222e-06	1.12627e-05	TRUE	0.0005744	TRUE
gallus	positive-promoter-shuffled	wpc	kmer	1.97292e-05	3.35024e-05	TRUE	0.00177563	TRUE
gallus	positive-promoter-shuffled	wpc	kmer_non	0.00573114	0.00818734	TRUE	0.515802	FALSE
gallus	positive-promoter-shuffled	bpe	kmer_non	0.0797004	0.0982607	FALSE	1	FALSE
human	random-non-promoter-fragments	bpe	kmer	0	0	TRUE	0	TRUE
human	random-non-promoter-fragments	wpc	kmer	0	0	TRUE	0	TRUE
human	random-non-promoter-fragments	kmer	kmer_non	0	0	TRUE	0	TRUE
human	random-non-promoter-fragments	bpe	kmer_non	0.747986	0.782776	FALSE	1	FALSE
human	random-non-promoter-fragments	bpe	wpc	0.823743	0.832999	FALSE	1	FALSE
human	random-non-promoter-fragments	wpc	kmer_non	0.921484	0.921484	FALSE	1	FALSE
human	positive-promoter-shuffled	bpe	kmer	0	0	TRUE	0	TRUE
human	positive-promoter-shuffled	bpe	kmer_non	0	0	TRUE	0	TRUE
human	positive-promoter-shuffled	wpc	kmer	0	0	TRUE	0	TRUE
human	positive-promoter-shuffled	wpc	kmer_non	0	0	TRUE	0	TRUE
human	positive-promoter-shuffled	kmer	kmer_non	6.57518e-08	1.34492e-07	TRUE	5.91766e-06	TRUE
human	positive-promoter-shuffled	bpe	wpc	0.00658028	0.00925352	TRUE	0.592225	FALSE
melanogaster	positive-promoter-shuffled	bpe	kmer_non	0	0	TRUE	0	TRUE
melanogaster	positive-promoter-shuffled	wpc	kmer_non	0	0	TRUE	0	TRUE
melanogaster	positive-promoter-shuffled	kmer	kmer_non	0	0	TRUE	0	TRUE
melanogaster	positive-promoter-shuffled	wpc	kmer	8.49464e-07	1.62663e-06	TRUE	7.64517e-05	TRUE
melanogaster	positive-promoter-shuffled	bpe	kmer	1.25548e-05	2.17295e-05	TRUE	0.00112993	TRUE
melanogaster	positive-promoter-shuffled	bpe	wpc	0.578476	0.627263	FALSE	1	FALSE
mulatta	random-non-promoter-fragments	bpe	kmer	0	0	TRUE	0	TRUE
mulatta	random-non-promoter-fragments	wpc	kmer	2.22045e-16	5.87765e-16	TRUE	1.9984e-14	TRUE
mulatta	random-non-promoter-fragments	kmer	kmer_non	8.43769e-15	2.05241e-14	TRUE	7.59392e-13	TRUE
mulatta	random-non-promoter-fragments	bpe	kmer_non	0.00467568	0.00689855	TRUE	0.420812	FALSE
mulatta	random-non-promoter-fragments	bpe	wpc	0.0204681	0.0263162	TRUE	1	FALSE
mulatta	random-non-promoter-fragments	wpc	kmer_non	0.607882	0.651302	FALSE	1	FALSE
mulatta	positive-promoter-shuffled	kmer	kmer_non	1.75099e-07	3.50198e-07	TRUE	1.57589e-05	TRUE
mulatta	positive-promoter-shuffled	wpc	kmer	5.81028e-07	1.13679e-06	TRUE	5.22925e-05	TRUE
mulatta	positive-promoter-shuffled	bpe	kmer_non	0.00110637	0.00174689	TRUE	0.099573	FALSE
mulatta	positive-promoter-shuffled	bpe	wpc	0.00240556	0.00360834	TRUE	0.2165	FALSE
mulatta	positive-promoter-shuffled	bpe	kmer	0.0493717	0.0617147	FALSE	1	FALSE
mulatta	positive-promoter-shuffled	wpc	kmer_non	0.820159	0.832999	FALSE	1	FALSE
musculus	random-non-promoter-fragments	bpe	kmer	0	0	TRUE	0	TRUE
musculus	random-non-promoter-fragments	wpc	kmer	0	0	TRUE	0	TRUE
musculus	random-non-promoter-fragments	kmer	kmer_non	0	0	TRUE	0	TRUE
musculus	random-non-promoter-fragments	wpc	kmer_non	0.000101909	0.000166761	TRUE	0.00917185	TRUE
musculus	random-non-promoter-fragments	bpe	wpc	0.00897847	0.0124317	TRUE	0.808063	FALSE
musculus	random-non-promoter-fragments	bpe	kmer_non	0.202511	0.239815	FALSE	1	FALSE
musculus	positive-promoter-shuffled	bpe	wpc	0	0	TRUE	0	TRUE
musculus	positive-promoter-shuffled	bpe	kmer_non	0	0	TRUE	0	TRUE
musculus	positive-promoter-shuffled	wpc	kmer	0	0	TRUE	0	TRUE
musculus	positive-promoter-shuffled	wpc	kmer_non	0	0	TRUE	0	TRUE
musculus	positive-promoter-shuffled	kmer	kmer_non	0	0	TRUE	0	TRUE
musculus	positive-promoter-shuffled	bpe	kmer	0.0181372	0.0243634	TRUE	1	FALSE
melanogaster	random-non-promoter-fragments	bpe	wpc	1.56004e-05	2.58213e-05	TRUE	0.001498	TRUE
melanogaster	random-non-promoter-fragments	bpe	kmer	0	0	TRUE	0	TRUE
melanogaster	random-non-promoter-fragments	bpe	kmer_non	0	0	TRUE	0	TRUE
melanogaster	random-non-promoter-fragments	wpc	kmer	0	0	TRUE	0	TRUE
melanogaster	random-non-promoter-fragments	wpc	kmer_non	6.17436e-08	1.23487e-07	TRUE	6e-06	TRUE
melanogaster	random-non-promoter-fragments	kmer	kmer_non	0	0	TRUE	0	TRUE
norvegicus	random-non-promoter-fragments	bpe	kmer	0	0	TRUE	0	TRUE
norvegicus	random-non-promoter-fragments	wpc	kmer	0	0	TRUE	0	TRUE
norvegicus	random-non-promoter-fragments	kmer	kmer_non	0	0	TRUE	0	TRUE
norvegicus	random-non-promoter-fragments	bpe	kmer_non	0.13019	0.158338	FALSE	1	FALSE
norvegicus	random-non-promoter-fragments	wpc	kmer_non	0.364061	0.414753	FALSE	1	FALSE
norvegicus	random-non-promoter-fragments	bpe	wpc	0.544551	0.605057	FALSE	1	FALSE
norvegicus	positive-promoter-shuffled	bpe	kmer_non	0	0	TRUE	0	TRUE
norvegicus	positive-promoter-shuffled	bpe	kmer	4.39608e-08	9.2011e-08	TRUE	3.95647e-06	TRUE
norvegicus	positive-promoter-shuffled	wpc	kmer_non	2.21423e-06	4.06695e-06	TRUE	0.000199281	TRUE
norvegicus	positive-promoter-shuffled	bpe	wpc	6.00648e-05	0.000100108	TRUE	0.00540583	TRUE
norvegicus	positive-promoter-shuffled	kmer	kmer_non	0.00107	0.00171964	TRUE	0.0963001	FALSE
norvegicus	positive-promoter-shuffled	wpc	kmer	0.142398	0.170878	FALSE	1	FALSE
rerio	random-non-promoter-fragments	bpe	kmer	0	0	TRUE	0	TRUE
rerio	random-non-promoter-fragments	wpc	kmer	0	0	TRUE	0	TRUE
rerio	random-non-promoter-fragments	kmer	kmer_non	0	0	TRUE	0	TRUE
rerio	random-non-promoter-fragments	wpc	kmer_non	0.00492938	0.00715556	TRUE	0.443644	FALSE
rerio	random-non-promoter-fragments	bpe	wpc	0.0251603	0.0318934	TRUE	1	FALSE
rerio	random-non-promoter-fragments	bpe	kmer_non	0.566451	0.621715	FALSE	1	FALSE
rerio	positive-promoter-shuffled	bpe	kmer	2.88658e-15	7.21645e-15	TRUE	2.59792e-13	TRUE
rerio	positive-promoter-shuffled	bpe	kmer_non	2.6046e-08	5.6338e-08	TRUE	2.34414e-06	TRUE
rerio	positive-promoter-shuffled	wpc	kmer	2.72793e-06	4.91027e-06	TRUE	0.000245514	TRUE
rerio	positive-promoter-shuffled	bpe	wpc	0.00127472	0.00197802	TRUE	0.114725	FALSE
rerio	positive-promoter-shuffled	wpc	kmer_non	0.0188532	0.0247723	TRUE	1	FALSE
rerio	positive-promoter-shuffled	kmer	kmer_non	0.0189921	0.0247723	TRUE	1	FALSE

## Sheet: B. Character
Organism	Negative	Model 1	Model 2	p_value	Adj. P (FDR-BH)	Sig (FDR-BH)	Adj. P (Bonferroni)	Sig (Bonferroni)
G.gallus	Positive-promoter-shuffled	Character	min	1.56004e-05	2.08e-05	TRUE	0.0002496	TRUE
C.elegans	Positive-promoter-shuffled	Character	min	1	1	FALSE	1	FALSE
D.melanogaster	Positive-promoter-shuffled	Character	min	0.578476	0.661115	FALSE	1	FALSE
H.sapiens	Positive-promoter-shuffled	Character	min	0	0	TRUE	0	TRUE
M.musculus	Positive-promoter-shuffled	Character	min	0	0	TRUE	0	TRUE
M.mulatta	Positive-promoter-shuffled	Character	min	0	0	TRUE	0	TRUE
R.norvegicus	Positive-promoter-shuffled	Character	min	0	0	TRUE	0	TRUE
D.rerio	Positive-promoter-shuffled	Character	min	0	0	TRUE	0	TRUE
G.gallus	Random-non-promoter-fragments	Character	min	0	0	TRUE	0	TRUE
C.elegans	Random-non-promoter-fragments	Character	min	0	0	TRUE	0	TRUE
D.melanogaster	Random-non-promoter-fragments	Character	min	0	0	TRUE	0	TRUE
H.sapiens	Random-non-promoter-fragments	Character	min	0	0	TRUE	0	TRUE
M.musculus	Random-non-promoter-fragments	Character	min	0	0	TRUE	0	TRUE
M.mulatta	Random-non-promoter-fragments	Character	min	0	0	TRUE	0	TRUE
R.norvegicus	Random-non-promoter-fragments	Character	min	0.578476	0.661115	FALSE	1	FALSE
D.rerio	Random-non-promoter-fragments	Character	min	1	1	FALSE	1	FALSE

## Sheet: C. Pretrain
Organism	Negative	Method	Model 1	Model 2	p_value	Adj. P (FDR-BH)	Sig (FDR-BH)	Adj. P (Bonferroni)	Sig (Bonferroni)
G.gallus	Positive-promoter-shuffled	BPE	No pretrain	With pretrain	1.56004e-05	2.69838e-05	TRUE	0.0009984	TRUE
G.gallus	Positive-promoter-shuffled	WPC	No pretrain	With pretrain	6.17436e-08	1.9744e-07	TRUE	3.9488e-06	TRUE
G.gallus	Positive-promoter-shuffled	Overlapping 6-mer	No pretrain	With pretrain	4.39608e-08	1.9744e-07	TRUE	2.816e-06	TRUE
G.gallus	Positive-promoter-shuffled	Non Overlapping 6-mer	No pretrain	With pretrain	0.0797004	0.0927423	FALSE	1	FALSE
C.elegans	Positive-promoter-shuffled	BPE	No pretrain	With pretrain	1	1	FALSE	1	FALSE
C.elegans	Positive-promoter-shuffled	WPC	No pretrain	With pretrain	6.17436e-08	1.9744e-07	TRUE	3.9488e-06	TRUE
C.elegans	Positive-promoter-shuffled	Overlapping 6-mer	No pretrain	With pretrain	0.00110637	0.00172702	TRUE	0.0708077	FALSE
C.elegans	Positive-promoter-shuffled	Non Overlapping 6-mer	No pretrain	With pretrain	0.00140101	0.00190776	TRUE	0.0896646	FALSE
D.melanogaster	Positive-promoter-shuffled	BPE	No pretrain	With pretrain	1	1	FALSE	1	FALSE
D.melanogaster	Positive-promoter-shuffled	WPC	No pretrain	With pretrain	1	1	FALSE	1	FALSE
D.melanogaster	Positive-promoter-shuffled	Overlapping 6-mer	No pretrain	With pretrain	1.25548e-05	2.37176e-05	TRUE	0.0008064	TRUE
D.melanogaster	Positive-promoter-shuffled	Non Overlapping 6-mer	No pretrain	With pretrain	6.17436e-08	1.9744e-07	TRUE	3.9488e-06	TRUE
H.sapiens	Positive-promoter-shuffled	BPE	No pretrain	With pretrain	2.72793e-06	6.02483e-06	TRUE	0.00017472	TRUE
H.sapiens	Positive-promoter-shuffled	WPC	No pretrain	With pretrain	4.39608e-08	1.9744e-07	TRUE	2.816e-06	TRUE
H.sapiens	Positive-promoter-shuffled	Overlapping 6-mer	No pretrain	With pretrain	0	0	TRUE	0	TRUE
H.sapiens	Positive-promoter-shuffled	Non Overlapping 6-mer	No pretrain	With pretrain	0	0	TRUE	0	TRUE
M.musculus	Positive-promoter-shuffled	BPE	No pretrain	With pretrain	6.38222e-06	1.31716e-05	TRUE	0.00040832	TRUE
M.musculus	Positive-promoter-shuffled	WPC	No pretrain	With pretrain	2.21423e-06	5.89333e-06	TRUE	0.00014144	TRUE
M.musculus	Positive-promoter-shuffled	Overlapping 6-mer	No pretrain	With pretrain	0.0797004	0.0927423	FALSE	1	FALSE
M.musculus	Positive-promoter-shuffled	Non Overlapping 6-mer	No pretrain	With pretrain	0	0	TRUE	0	TRUE
M.mulatta	Positive-promoter-shuffled	BPE	No pretrain	With pretrain	6.38222e-06	1.31716e-05	TRUE	0.00040832	TRUE
M.mulatta	Positive-promoter-shuffled	WPC	No pretrain	With pretrain	0.00140101	0.00190776	TRUE	0.0896646	FALSE
M.mulatta	Positive-promoter-shuffled	Overlapping 6-mer	No pretrain	With pretrain	1.56004e-05	2.69838e-05	TRUE	0.0009984	TRUE
M.mulatta	Positive-promoter-shuffled	Non Overlapping 6-mer	No pretrain	With pretrain	0.00140101	0.00190776	TRUE	0.0896646	FALSE
R.norvegicus	Positive-promoter-shuffled	BPE	No pretrain	With pretrain	0.00140101	0.00190776	TRUE	0.0896646	FALSE
R.norvegicus	Positive-promoter-shuffled	WPC	No pretrain	With pretrain	2.72793e-06	6.02483e-06	TRUE	0.00017472	TRUE
R.norvegicus	Positive-promoter-shuffled	Overlapping 6-mer	No pretrain	With pretrain	0.0251603	0.0315737	TRUE	1	FALSE
R.norvegicus	Positive-promoter-shuffled	Non Overlapping 6-mer	No pretrain	With pretrain	2.21423e-06	5.89333e-06	TRUE	0.00014144	TRUE
D.rerio	Positive-promoter-shuffled	BPE	No pretrain	With pretrain	0.0797004	0.0927423	FALSE	1	FALSE
D.rerio	Positive-promoter-shuffled	WPC	No pretrain	With pretrain	6.17436e-08	1.9744e-07	TRUE	3.9488e-06	TRUE
D.rerio	Positive-promoter-shuffled	Overlapping 6-mer	No pretrain	With pretrain	2.72793e-06	6.02483e-06	TRUE	0.00017472	TRUE
D.rerio	Positive-promoter-shuffled	Non Overlapping 6-mer	No pretrain	With pretrain	0.00110637	0.00172702	TRUE	0.0708077	FALSE
G.gallus	Random-non-promoter-fragments	BPE	No pretrain	With pretrain	0	0	TRUE	0	TRUE
G.gallus	Random-non-promoter-fragments	WPC	No pretrain	With pretrain	0	0	TRUE	0	TRUE
G.gallus	Random-non-promoter-fragments	Overlapping 6-mer	No pretrain	With pretrain	6.17436e-08	1.9744e-07	TRUE	3.9488e-06	TRUE
G.gallus	Random-non-promoter-fragments	Non Overlapping 6-mer	No pretrain	With pretrain	0	0	TRUE	0	TRUE
C.elegans	Random-non-promoter-fragments	BPE	No pretrain	With pretrain	0.0797004	0.0927423	FALSE	1	FALSE
C.elegans	Random-non-promoter-fragments	WPC	No pretrain	With pretrain	0.00140101	0.00190776	TRUE	0.0896646	FALSE
C.elegans	Random-non-promoter-fragments	Overlapping 6-mer	No pretrain	With pretrain	1	1	FALSE	1	FALSE
C.elegans	Random-non-promoter-fragments	Non Overlapping 6-mer	No pretrain	With pretrain	1.25548e-05	2.37176e-05	TRUE	0.0008064	TRUE
D.melanogaster	Random-non-promoter-fragments	BPE	No pretrain	With pretrain	1.25548e-05	2.37176e-05	TRUE	0.0008064	TRUE
D.melanogaster	Random-non-promoter-fragments	WPC	No pretrain	With pretrain	1.56004e-05	2.69838e-05	TRUE	0.0009984	TRUE
D.melanogaster	Random-non-promoter-fragments	Overlapping 6-mer	No pretrain	With pretrain	1	1	FALSE	1	FALSE
D.melanogaster	Random-non-promoter-fragments	Non Overlapping 6-mer	No pretrain	With pretrain	6.17436e-08	1.9744e-07	TRUE	3.9488e-06	TRUE
H.sapiens	Random-non-promoter-fragments	BPE	No pretrain	With pretrain	4.39608e-08	1.9744e-07	TRUE	2.816e-06	TRUE
H.sapiens	Random-non-promoter-fragments	WPC	No pretrain	With pretrain	4.39608e-08	1.9744e-07	TRUE	2.816e-06	TRUE
H.sapiens	Random-non-promoter-fragments	Overlapping 6-mer	No pretrain	With pretrain	1	1	FALSE	1	FALSE
H.sapiens	Random-non-promoter-fragments	Non Overlapping 6-mer	No pretrain	With pretrain	4.39608e-08	1.9744e-07	TRUE	2.816e-06	TRUE
M.musculus	Random-non-promoter-fragments	BPE	No pretrain	With pretrain	4.39608e-08	1.9744e-07	TRUE	2.816e-06	TRUE
M.musculus	Random-non-promoter-fragments	WPC	No pretrain	With pretrain	0.00658028	0.00842276	TRUE	0.421138	FALSE
M.musculus	Random-non-promoter-fragments	Overlapping 6-mer	No pretrain	With pretrain	1	1	FALSE	1	FALSE
M.musculus	Random-non-promoter-fragments	Non Overlapping 6-mer	No pretrain	With pretrain	2.72793e-06	6.02483e-06	TRUE	0.00017472	TRUE
M.mulatta	Random-non-promoter-fragments	BPE	No pretrain	With pretrain	0	0	TRUE	0	TRUE
M.mulatta	Random-non-promoter-fragments	WPC	No pretrain	With pretrain	0	0	TRUE	0	TRUE
M.mulatta	Random-non-promoter-fragments	Overlapping 6-mer	No pretrain	With pretrain	0.00140101	0.00190776	TRUE	0.0896646	FALSE
M.mulatta	Random-non-promoter-fragments	Non Overlapping 6-mer	No pretrain	With pretrain	2.21423e-06	5.89333e-06	TRUE	0.00014144	TRUE
R.norvegicus	Random-non-promoter-fragments	BPE	No pretrain	With pretrain	0.00658028	0.00842276	TRUE	0.421138	FALSE
R.norvegicus	Random-non-promoter-fragments	WPC	No pretrain	With pretrain	0.00658028	0.00842276	TRUE	0.421138	FALSE
R.norvegicus	Random-non-promoter-fragments	Overlapping 6-mer	No pretrain	With pretrain	1	1	FALSE	1	FALSE
R.norvegicus	Random-non-promoter-fragments	Non Overlapping 6-mer	No pretrain	With pretrain	2.21423e-06	5.89333e-06	TRUE	0.00014144	TRUE
D.rerio	Random-non-promoter-fragments	BPE	No pretrain	With pretrain	0.00110637	0.00172702	TRUE	0.0708077	FALSE
D.rerio	Random-non-promoter-fragments	WPC	No pretrain	With pretrain	2.72793e-06	6.02483e-06	TRUE	0.00017472	TRUE
D.rerio	Random-non-promoter-fragments	Overlapping 6-mer	No pretrain	With pretrain	1	1	FALSE	1	FALSE
D.rerio	Random-non-promoter-fragments	Non Overlapping 6-mer	No pretrain	With pretrain	0.00110637	0.00172702	TRUE	0.0708077	FALSE

## Sheet: D. Length
Organism	Negative	Method	Model 1	Model 2	p_value	Adj. P (FDR-BH)	Sig (FDR-BH)	Adj. P (Bonferroni)	Sig (Bonferroni)
G.gallus	Positive-promoter-shuffled	BPE	300 length	600 length	2.31371e-12	1.48077e-11	TRUE	1.48077e-10	TRUE
G.gallus	Positive-promoter-shuffled	WPC	300 length	600 length	1	1	FALSE	1	FALSE
G.gallus	Positive-promoter-shuffled	Overlapping 6-mer	300 length	600 length	0	0	TRUE	0	TRUE
G.gallus	Positive-promoter-shuffled	Non Overlapping 6-mer	300 length	600 length	2.31371e-12	1.48077e-11	TRUE	1.48077e-10	TRUE
C.elegans	Positive-promoter-shuffled	BPE	300 length	600 length	5.81028e-07	2.47905e-06	TRUE	3.71858e-05	TRUE
C.elegans	Positive-promoter-shuffled	WPC	300 length	600 length	1	1	FALSE	1	FALSE
C.elegans	Positive-promoter-shuffled	Overlapping 6-mer	300 length	600 length	0.0188532	0.0603302	FALSE	1	FALSE
C.elegans	Positive-promoter-shuffled	Non Overlapping 6-mer	300 length	600 length	0.00492938	0.0185577	TRUE	0.315481	FALSE
D.melanogaster	Positive-promoter-shuffled	BPE	300 length	600 length	1	1	FALSE	1	FALSE
D.melanogaster	Positive-promoter-shuffled	WPC	300 length	600 length	1	1	FALSE	1	FALSE
D.melanogaster	Positive-promoter-shuffled	Overlapping 6-mer	300 length	600 length	1	1	FALSE	1	FALSE
D.melanogaster	Positive-promoter-shuffled	Non Overlapping 6-mer	300 length	600 length	1	1	FALSE	1	FALSE
H.sapiens	Positive-promoter-shuffled	BPE	300 length	600 length	0.202511	0.589122	FALSE	1	FALSE
H.sapiens	Positive-promoter-shuffled	WPC	300 length	600 length	0.00658028	0.0221651	TRUE	0.421138	FALSE
H.sapiens	Positive-promoter-shuffled	Overlapping 6-mer	300 length	600 length	1	1	FALSE	1	FALSE
H.sapiens	Positive-promoter-shuffled	Non Overlapping 6-mer	300 length	600 length	0	0	TRUE	0	TRUE
M.musculus	Positive-promoter-shuffled	BPE	300 length	600 length	1	1	FALSE	1	FALSE
M.musculus	Positive-promoter-shuffled	WPC	300 length	600 length	0.607882	1	FALSE	1	FALSE
M.musculus	Positive-promoter-shuffled	Overlapping 6-mer	300 length	600 length	1	1	FALSE	1	FALSE
M.musculus	Positive-promoter-shuffled	Non Overlapping 6-mer	300 length	600 length	1	1	FALSE	1	FALSE
M.mulatta	Positive-promoter-shuffled	BPE	300 length	600 length	1	1	FALSE	1	FALSE
M.mulatta	Positive-promoter-shuffled	WPC	300 length	600 length	1	1	FALSE	1	FALSE
M.mulatta	Positive-promoter-shuffled	Overlapping 6-mer	300 length	600 length	1	1	FALSE	1	FALSE
M.mulatta	Positive-promoter-shuffled	Non Overlapping 6-mer	300 length	600 length	1	1	FALSE	1	FALSE
R.norvegicus	Positive-promoter-shuffled	BPE	300 length	600 length	2.22045e-16	1.77636e-15	TRUE	1.42109e-14	TRUE
R.norvegicus	Positive-promoter-shuffled	WPC	300 length	600 length	1	1	FALSE	1	FALSE
R.norvegicus	Positive-promoter-shuffled	Overlapping 6-mer	300 length	600 length	1	1	FALSE	1	FALSE
R.norvegicus	Positive-promoter-shuffled	Non Overlapping 6-mer	300 length	600 length	1	1	FALSE	1	FALSE
D.rerio	Positive-promoter-shuffled	BPE	300 length	600 length	5.81028e-07	2.47905e-06	TRUE	3.71858e-05	TRUE
D.rerio	Positive-promoter-shuffled	WPC	300 length	600 length	1	1	FALSE	1	FALSE
D.rerio	Positive-promoter-shuffled	Overlapping 6-mer	300 length	600 length	0	0	TRUE	0	TRUE
D.rerio	Positive-promoter-shuffled	Non Overlapping 6-mer	300 length	600 length	0.820159	1	FALSE	1	FALSE
G.gallus	Random-non-promoter-fragments	BPE	300 length	600 length	0.762509	1	FALSE	1	FALSE
G.gallus	Random-non-promoter-fragments	WPC	300 length	600 length	0	0	TRUE	0	TRUE
G.gallus	Random-non-promoter-fragments	Overlapping 6-mer	300 length	600 length	1	1	FALSE	1	FALSE
G.gallus	Random-non-promoter-fragments	Non Overlapping 6-mer	300 length	600 length	1	1	FALSE	1	FALSE
C.elegans	Random-non-promoter-fragments	BPE	300 length	600 length	1	1	FALSE	1	FALSE
C.elegans	Random-non-promoter-fragments	WPC	300 length	600 length	1	1	FALSE	1	FALSE
C.elegans	Random-non-promoter-fragments	Overlapping 6-mer	300 length	600 length	1	1	FALSE	1	FALSE
C.elegans	Random-non-promoter-fragments	Non Overlapping 6-mer	300 length	600 length	2.62911e-08	1.40219e-07	TRUE	1.68263e-06	TRUE
D.melanogaster	Random-non-promoter-fragments	BPE	300 length	600 length	2.62911e-08	1.40219e-07	TRUE	1.68263e-06	TRUE
D.melanogaster	Random-non-promoter-fragments	WPC	300 length	600 length	1	1	FALSE	1	FALSE
D.melanogaster	Random-non-promoter-fragments	Overlapping 6-mer	300 length	600 length	0	0	TRUE	0	TRUE
D.melanogaster	Random-non-promoter-fragments	Non Overlapping 6-mer	300 length	600 length	1	1	FALSE	1	FALSE
H.sapiens	Random-non-promoter-fragments	BPE	300 length	600 length	0.00658028	0.0221651	TRUE	0.421138	FALSE
H.sapiens	Random-non-promoter-fragments	WPC	300 length	600 length	1	1	FALSE	1	FALSE
H.sapiens	Random-non-promoter-fragments	Overlapping 6-mer	300 length	600 length	1	1	FALSE	1	FALSE
H.sapiens	Random-non-promoter-fragments	Non Overlapping 6-mer	300 length	600 length	1	1	FALSE	1	FALSE
M.musculus	Random-non-promoter-fragments	BPE	300 length	600 length	1	1	FALSE	1	FALSE
M.musculus	Random-non-promoter-fragments	WPC	300 length	600 length	1	1	FALSE	1	FALSE
M.musculus	Random-non-promoter-fragments	Overlapping 6-mer	300 length	600 length	0	0	TRUE	0	TRUE
M.musculus	Random-non-promoter-fragments	Non Overlapping 6-mer	300 length	600 length	1	1	FALSE	1	FALSE
M.mulatta	Random-non-promoter-fragments	BPE	300 length	600 length	6.57518e-08	3.23701e-07	TRUE	4.20811e-06	TRUE
M.mulatta	Random-non-promoter-fragments	WPC	300 length	600 length	1	1	FALSE	1	FALSE
M.mulatta	Random-non-promoter-fragments	Overlapping 6-mer	300 length	600 length	1	1	FALSE	1	FALSE
M.mulatta	Random-non-promoter-fragments	Non Overlapping 6-mer	300 length	600 length	0.00467568	0.0185577	TRUE	0.299244	FALSE
R.norvegicus	Random-non-promoter-fragments	BPE	300 length	600 length	0.607882	1	FALSE	1	FALSE
R.norvegicus	Random-non-promoter-fragments	WPC	300 length	600 length	1	1	FALSE	1	FALSE
R.norvegicus	Random-non-promoter-fragments	Overlapping 6-mer	300 length	600 length	1	1	FALSE	1	FALSE
R.norvegicus	Random-non-promoter-fragments	Non Overlapping 6-mer	300 length	600 length	0.607882	1	FALSE	1	FALSE
D.rerio	Random-non-promoter-fragments	BPE	300 length	600 length	0.820159	1	FALSE	1	FALSE
D.rerio	Random-non-promoter-fragments	WPC	300 length	600 length	0.0251603	0.0766791	FALSE	1	FALSE
D.rerio	Random-non-promoter-fragments	Overlapping 6-mer	300 length	600 length	0	0	TRUE	0	TRUE
D.rerio	Random-non-promoter-fragments	Non Overlapping 6-mer	300 length	600 length	1	1	FALSE	1	FALSE
